# Supplementary material for: Eight Good Reasons for Careful Monitoring and Evaluation of the Vaccine Campaign against COVID-19: Lessons Learned through the Lombardy Experience for Dealing with Next Challenges
Source: Int J Environ Res Public Health. 2022 Jan 19;19(3):1073. doi: 10.3390/ijerph19031073 (PMC8834613; doi:10.3390/ijerph19031073)
Supplement: Supplementary file 1 [file ijerph-19-01073-s001.zip]

Archive with 1 entries (1 files):
- ijerph-1510625-supplementary.pdf
